# Supplementary material for: Enhancing yeast cell tracking with a time-symmetric deep learning approach
Source: NPJ Syst Biol Appl. 2025 Mar 13;11:25. doi: 10.1038/s41540-024-00466-x (PMC11906826; doi:10.1038/s41540-024-00466-x)
Supplement: Supplementary file 1 — Supplementary Codes [file 41540_2024_466_MOESM1_ESM.zip]

Archive with 24 entries (16 files):
- supplementary_material_codes/README.md
- supplementary_material_codes/running_solution/
- supplementary_material_codes/running_solution/LICENSE
- supplementary_material_codes/running_solution/ppcu_ifom_yeasttracker/
- supplementary_material_codes/running_solution/ppcu_ifom_yeasttracker/general_functionalities/
- supplementary_material_codes/running_solution/ppcu_ifom_yeasttracker/general_functionalities/cell_objects.py
- supplementary_material_codes/running_solution/ppcu_ifom_yeasttracker/general_functionalities/misc_utilities.py
- supplementary_material_codes/running_solution/ppcu_ifom_yeasttracker/general_functionalities/video_loading.py
- supplementary_material_codes/running_solution/ppcu_ifom_yeasttracker/segmentation/
- supplementary_material_codes/running_solution/ppcu_ifom_yeasttracker/segmentation/segmentation_io.py
- supplementary_material_codes/running_solution/ppcu_ifom_yeasttracker/segmentation/segmentator.py
- supplementary_material_codes/running_solution/ppcu_ifom_yeasttracker/tracking/
- supplementary_material_codes/running_solution/ppcu_ifom_yeasttracker/tracking/post_processing.py
- supplementary_material_codes/running_solution/ppcu_ifom_yeasttracker/tracking/tracker.py
- supplementary_material_codes/running_solution/ppcu_ifom_yeasttracker/tracking/tracker_metrics.py
- supplementary_material_codes/running_solution/ppcu_ifom_yeasttracker/tracking/tracker_utilities.py
- supplementary_material_codes/running_solution/ppcu_ifom_yeasttracker/tracking/tracking_io.py
- supplementary_material_codes/running_solution/README.md
- supplementary_material_codes/training_codes/
- supplementary_material_codes/training_codes/segmentator/
- supplementary_material_codes/training_codes/segmentator/train_segmentator.py
- supplementary_material_codes/training_codes/tracker/
- supplementary_material_codes/training_codes/tracker/data_preparation.py
- supplementary_material_codes/training_codes/tracker/train_local_tracker.py
