# Supplementary material for: Enhancing yeast cell tracking with a time-symmetric deep learning approach
Source: NPJ Syst Biol Appl. 2025 Mar 13;11:25. doi: 10.1038/s41540-024-00466-x (PMC11906826; doi:10.1038/s41540-024-00466-x)
Supplement: Supplementary file 1 — Supplementary Codes [file 41540_2024_466_MOESM1_ESM.zip › supplementary_material_codes/README.md]

# Supplementary Material 

This supplementary material contains the finalized version of the pipeline and the training codes for the models for our submission "Enhancing Cell Tracking with a Time-Symmetric Deep Learning Approach".

## running_solution/

This folder contains the finalized pipeline in a functional format.

For further details please check out running_solution/README.md

At running_solution/README.md we made a fully functional test environment available in Google Colab, if you are interested in live testing our pipeline, we recommend checking it out.

## training_codes/

This folder contains the training and data preparation codes for the NN models in the pipeline

### training_codes/segmentator/train_segmentator.py

Detectron 2 environment based segmentator training solution.

For successful run, the samples must be in MS-COCO format.

### training_codes/tracker/data_preparation.py

A data transformation code that can be run on the input videos with the goal to create short local tracks with the defined local tracking range (default value is 7).

The data preparation only accepts fully valid local tracks, which have no missing segmentations, including the cases where the segmentation jumped more than the size of the cell from one fame to the next. This restriction is in place to filter out possible manual annotation errors in the ground truth data which are rare, but still relevant.

### training_codes/tracker/train_local_tracker.py

A segmentation_models_pytorch based training code for the local tracker model.

The model can be only trained on local tracks, not full videos. Such local tracks can be prepared using data_preparation.py
