# Supplementary material for: Enhancing yeast cell tracking with a time-symmetric deep learning approach
Source: NPJ Syst Biol Appl. 2025 Mar 13;11:25. doi: 10.1038/s41540-024-00466-x (PMC11906826; doi:10.1038/s41540-024-00466-x)
Supplement: Supplementary file 1 — Supplementary Codes [file 41540_2024_466_MOESM1_ESM.zip › supplementary_material_codes/running_solution/ppcu_ifom_yeasttracker/segmentation/segmentation_io.py]

import numpy as np
import cv2
import matplotlib.pyplot as plt

def DisplaySegmentation(Video, Outmasks, Figsize=(4,4)):
  """
  Displays the segmentation in Outmasks onto the Video

  - Video: The video to be saved
  - Outmasks: The segmentation results coming from SingleVideoSegmentation()
  - Figsize: The shape of the figure in standard matplotlib format
  """
  for Frame in range(np.shape(Video)[0]):
    fig, (ax1) = plt.subplots(1, 1, figsize=Figsize)
    ax1.imshow(Video[Frame], cmap=plt.cm.gray, interpolation='nearest')
    if Frame in Outmasks.keys():
      SegmentsSum = np.zeros_like(Video[Frame])
      for segment in Outmasks[Frame]:
        SegmentsSum +=segment
      ax1.imshow(SegmentsSum>0, cmap=plt.cm.hot, vmax=2, alpha=.3, interpolation='bilinear')
    plt.show()

def WriteSegmentation(Outmasks, SavePath):
  """
  Saves the segmentation to a txt file

  - SavePath: The path to the file, where the segmentation will be saved 
                          If the file does not exists, it will be created
  """
  with open(SavePath, "w") as OutFile:
    OutFile.write("POS\tF\tCELLNUM\tX\tY\n")
    for Frame in Outmasks:
      CellCount=1
      for segment in Outmasks[Frame]:
        contours, hierarchy  = cv2.findContours( np.uint8(np.array(segment)) ,cv2.RETR_TREE,cv2.CHAIN_APPROX_SIMPLE)
        for contour in contours:    
          for a in contour:
            l=a[0]
            OutFile.write("1"+"\t"+str(Frame+1)+"\t"+str(CellCount)+"\t"+str(l[0])+"\t"+str(l[1])+"\n")
          CellCount+=1
  print("Segmentation saved to: "+SavePath)
