# Supplementary material for: Enhancing yeast cell tracking with a time-symmetric deep learning approach
Source: NPJ Syst Biol Appl. 2025 Mar 13;11:25. doi: 10.1038/s41540-024-00466-x (PMC11906826; doi:10.1038/s41540-024-00466-x)
Supplement: Supplementary file 1 — Supplementary Codes [file 41540_2024_466_MOESM1_ESM.zip › supplementary_material_codes/running_solution/README.md]

# PPCU IFOM YeastTracker

## Getting Started

Example full run:
[![Open In Colab](https://img.shields.io/badge/Open%20in%20Colab-Open%20Notebook-blue?logo=google-colab)](https://colab.research.google.com/drive/1RezYwQdPQ-eFsBE7oWcIbqv4ylTywhs2?usp=drive_link)

## Installation Requirements
      
```
pip install numpy
pip install opencv-python
pip install matplotlib
pip install scikit-image
pip install scipy
pip install torch
pip install "git+https://github.com/facebookresearch/detectron2.git"
pip install segmentation-models-pytorch
pip install mrc==0.1.5
```

## Resources

Models available at:
https://users.itk.ppke.hu/~szage11/IFOM%20tracking/TrainedModels/

Sample data available at:
https://users.itk.ppke.hu/~szage11/IFOM%20tracking/SampleData/

## Main functionalities

All fuctionalities which are intended to be directly used are listed here. The other functions and classes in the library have supportive roles and are only intended to be utilized by the functions listed here.

### Segmentation
#### SingleVideoSegmentation
- At: ppcu_ifom_yeasttracker/segmentation/segmentator.py
- Performs segmentation on fixed shape (512,512) video input 
#### DisplaySegmentation
- At: ppcu_ifom_yeasttracker/segmentation/segmentation_io.py
- Displays segmentation results generated by SingleVideoSegmentation() as images
#### WriteSegmentation
- At: ppcu_ifom_yeasttracker/segmentation/segmentation_io.py
- Saves segmentation results in standard txt format, which is later usable for tracking

### Tracking
#### SingleVideoCellTracking
- At: ppcu_ifom_yeasttracker/tracking/tracker.py
- Performs cell tracking on a video which was already segmented using both the video and the segmentation (annotation)
#### InterpolateMissingCellPoints
- At: ppcu_ifom_yeasttracker/tracking/post_processing.py
- Interpolates the segmentations which should be part of contiuous tracks but were missed. This is not based on heuristics and will be part of the publication. Interpolated cell instances are displayed with different colors at DisplayCellPaths_IDs() and SaveCellPathsVideo().
#### PrintAllCellPaths
- At: ppcu_ifom_yeasttracker/tracking/tracking_io.py
- Displays the tracking results as ID chains
#### DisplayCellPaths_IDs
- At: ppcu_ifom_yeasttracker/tracking/tracking_io.py
- Displays the tracking results generated by SingleVideoCellTracking() as images
#### SaveOptimalAnnotation
- At: ppcu_ifom_yeasttracker/tracking/tracking_io.py
- Saves tracking results to an LZMA compressed pickle file readable by LoadOptimalAnnotation()
#### LoadOptimalAnnotation
- At: ppcu_ifom_yeasttracker/tracking/tracking_io.py
- Loads tracking results from an LZMA compressed pickle file generated by SaveOptimalAnnotation()
#### WriteOptimalAnnotation
- At: ppcu_ifom_yeasttracker/tracking/tracking_io.py
- Saves tracking results in standard txt format
#### SaveCellPathsVideo
- At: ppcu_ifom_yeasttracker/tracking/tracking_io.py
- Saves tracking results as an .mp4 video

### Heuristical post-processing
These functionalities can improve / change tracking results significantly, but are based on additional heuristics and manual setup. They will not be included in the publication, but with proper setup, they may help improving the tracking results.
#### HeuristicalEquivalence
- At: ppcu_ifom_yeasttracker/tracking/post_processing.py
- Connects up broken up cell tracks which have a significant IOU at the breaking point with a given maximal time difference
#### ManualEquivalence
- At: ppcu_ifom_yeasttracker/tracking/post_processing.py
- Connects up broken up cell tracks based on a manually defined equivalence
#### RemoveShortPaths
- At: ppcu_ifom_yeasttracker/tracking/post_processing.py
- Removes the too short paths from a tracking
#### RemoveBorderPaths
- At: ppcu_ifom_yeasttracker/tracking/post_processing.py
- Removes the paths from a tracking which got too close to the edge of the recording 
#### RemoveLargeNewbornCells
- At: ppcu_ifom_yeasttracker/tracking/post_processing.py
- Removes the paths from a tracking which start too large to be realistic for newborn cells
#### RemoveUnfinishedTracks
- At: ppcu_ifom_yeasttracker/tracking/post_processing.py
- Removes all the tracks which do not appear at the last frame of the tracking
