# Supplementary material for: Enhancing yeast cell tracking with a time-symmetric deep learning approach
Source: NPJ Syst Biol Appl. 2025 Mar 13;11:25. doi: 10.1038/s41540-024-00466-x (PMC11906826; doi:10.1038/s41540-024-00466-x)
Supplement: Supplementary file 1 — Supplementary Codes [file 41540_2024_466_MOESM1_ESM.zip › supplementary_material_codes/training_codes/segmentator/train_segmentator.py]

"""
Detectron training based on: https://colab.research.google.com/drive/16jcaJoc6bCFAQ96jDe2HwtXj7BMD_-m5
"""

import torch, detectron2
TORCH_VERSION = ".".join(torch.__version__.split(".")[:2])
CUDA_VERSION = torch.__version__.split("+")[-1]
print("torch: ", TORCH_VERSION, "; cuda: ", CUDA_VERSION)
print("detectron2:", detectron2.__version__)

import detectron2
from detectron2.utils.logger import setup_logger
setup_logger()

# import some common detectron2 utilities
from detectron2 import model_zoo
from detectron2.engine import DefaultPredictor
from detectron2.config import get_cfg
from detectron2.utils.visualizer import Visualizer
from detectron2.data import MetadataCatalog

import numpy as np
import cv2
import shutil
import os

DataRoot = ".../"
from detectron2.data.datasets import register_coco_instances
register_coco_instances("ifom_data", {}, DataRoot+"annotations/yeast_instance.json", DataRoot+"images")

cfg = get_cfg()
cfg.merge_from_file(model_zoo.get_config_file("COCO-InstanceSegmentation/mask_rcnn_R_50_FPN_3x.yaml"))
cfg.DATASETS.TRAIN = ("ifom_data",)
cfg.DATASETS.TEST = ()
cfg.DATALOADER.NUM_WORKERS = 2
cfg.MODEL.WEIGHTS = model_zoo.get_checkpoint_url("COCO-InstanceSegmentation/mask_rcnn_R_50_FPN_3x.yaml")  # Let training initialize from model zoo
cfg.SOLVER.IMS_PER_BATCH = 4  # This is the real "batch size" commonly known to deep learning people
cfg.SOLVER.BASE_LR = 0.0025  # pick a good LR
cfg.SOLVER.MAX_ITER = 120000    # 300 iterations seems good enough for this toy dataset; you will need to train longer for a practical dataset
cfg.SOLVER.STEPS = (60000, 90000)
cfg.SOLVER.STEPS = []        # do not decay learning rate
cfg.MODEL.ROI_HEADS.BATCH_SIZE_PER_IMAGE = 128   # The "RoIHead batch size". 128 is faster, and good enough for this toy dataset (default: 512)
cfg.MODEL.ROI_HEADS.NUM_CLASSES = 1  # only has one class (ballon). (see https://detectron2.readthedocs.io/tutorials/datasets.html#update-the-config-for-new-datasets)
# NOTE: this config means the number of classes, but a few popular unofficial tutorials incorrect uses num_classes+1 here.

cfg.OUTPUT_DIR = "..."
os.makedirs(cfg.OUTPUT_DIR, exist_ok=True)

from detectron2.data import transforms as T
from detectron2.engine import DefaultTrainer
from detectron2.data.dataset_mapper import DatasetMapper
from detectron2.data import build_detection_train_loader

from albumentations.augmentations.geometric.transforms import GridDistortion
from albumentations.augmentations.geometric.transforms import ElasticTransform

augs = [
    T.RandomApply(T.RandomBrightness(0.7, 1.3),prob=0.2),
    T.RandomApply(T.RandomContrast(0.7, 1.3),prob=0.2),
    T.RandomApply(T.RandomFlip(prob=0.5),prob=0.2),
    T.RandomApply(T.RandomExtent((0.7, 1.3),(1,1)),prob=0.2),
    T.Albumentations(GridDistortion(num_steps=10, distort_limit=0.2, p=0.2)),
    T.Albumentations(ElasticTransform (alpha=991, sigma=8, alpha_affine=50, p=0.2))
]

class MyTrainer(DefaultTrainer):
    @classmethod
    def build_train_loader(cls, cfg):
        mapper = DatasetMapper(cfg, is_train=True, augmentations=augs)
        return build_detection_train_loader(cfg, mapper=mapper)

trainer = MyTrainer(cfg)
trainer.resume_or_load(resume=False)
trainer.train()
