# Supplementary material for: Enhancing yeast cell tracking with a time-symmetric deep learning approach
Source: NPJ Syst Biol Appl. 2025 Mar 13;11:25. doi: 10.1038/s41540-024-00466-x (PMC11906826; doi:10.1038/s41540-024-00466-x)
Supplement: Supplementary file 1 — Supplementary Codes [file 41540_2024_466_MOESM1_ESM.zip › supplementary_material_codes/training_codes/tracker/data_preparation.py]

# Imports
import numpy as np
import cv2
import os
import matplotlib.pyplot as plt
from time import time
import random
from itertools import compress
import math

tracking_range = 7
VideoFolder = '.../movies/'
AnnotFolder = '.../contours/'
OutputFolder = '.../tracking_range_'+str(tracking_range)+'/'
os.makedirs(OutputFolder+"train",exist_ok=True)
os.makedirs(OutputFolder+"test",exist_ok=True)

#Function for calculation of center mass on an image using the moments of the image
#Used for calculating the center point of a cell
def CenterMass(img):
    M = cv2.moments(img)
    cX = int(M["m10"] / M["m00"])
    cY = int(M["m01"] / M["m00"])
    return [cX,cY]

#This object is responsible for preparing the data for the ML model

#The X value is a fix set of cell images, and a single annotation on the central one
#The Y value is the annotations for all of the images
class YeastDataset_SingleVideo:
  def __init__(self, VideoPath, AnnotPath, tracking_range=2, train=True, test_ratio = 0.1, random_seed = 42, verbosity=False):
    np.random.seed = random_seed
    self.verbosity = verbosity
    self.tracking_range=tracking_range
    self.train = train
    self.Video = None
    self.Annotation = None
    self.__LoadVideoFromSingleTIFF__(VideoPath)
    self.__LoadAnnotation__(AnnotPath)
    self.Samples = []
    self.__PrepareSamples__()

    TestSampleNum = math.ceil(len(self.Samples)*test_ratio)
    TestSampleIdxs = np.zeros(len(self.Samples))
    TestSampleIdxs[:TestSampleNum]=1
    np.random.shuffle(TestSampleIdxs)
    TestSampleIdxs = TestSampleIdxs.astype(bool)

    self.TrainingSamples = list(compress(self.Samples, np.logical_not(TestSampleIdxs)))
    self.TestSamples = list(compress(self.Samples, TestSampleIdxs))
    if self.verbosity:
      print("Yeast annotation loader initialized")
      print("Tracking range (both direction): " +str(self.tracking_range))
      print("All:\t\t" + str(len(self.Samples)))
      print("Train:\t\t" + str(len(self.TrainingSamples)))
      print("Test:\t\t" + str(len(self.TestSamples)))
      print("Training:\t"+str(self.train))

  def __LoadVideoFromSingleTIFF__(self, VideoPath, TripleChannelPeriodicity = False, MaxSampleNum=None):
    Video = []
    #if not os.path.exists(VideoPath):
    #  return None
    ret, TestImages = cv2.imreadmulti(VideoPath, [], cv2.IMREAD_ANYCOLOR)
    TestImages=np.asarray(TestImages)
    if TripleChannelPeriodicity:
      TestImages=TestImages[2::3,:,:]
    MinVal=np.amin(TestImages)
    TestImages-=MinVal
    MaxVal=np.amax(TestImages)
    SampleNum = 0
    #TestImages=TestImages/(float(MaxVal))*255
    for i in range(0,len(TestImages)):
      if MaxSampleNum!=None and SampleNum>=MaxSampleNum:
        break
      Video.append(cv2.normalize(np.uint8(TestImages[i]), None, alpha=0, beta=255, norm_type=cv2.NORM_MINMAX))
      SampleNum += 1

    self.Video = Video
    [ImgNum, self.XSize, self.YSize] = np.shape(Video)
    #return [ImgNum, self.XSize, self.YSize]

  def __LoadAnnotation__(self, AnnotPath):
    AnnotFile = open(AnnotPath, 'r')
    AnnotationBinarySeparated = []
    FirstRow = True
    PrevCellID = -1
    PrevFrame = -1
    PolyLine = []
    SingleFrameAnnotations = {}
    for line in AnnotFile:
      if not FirstRow and line:
        splitted = line.split()
        frame = int(splitted[1])
        cellID = int(splitted[2])
        x = int(float(splitted[3]))
        y = int(float(splitted[4]))
        if frame != PrevFrame and PrevFrame != -1:
          AnnotationBinarySeparated.append(SingleFrameAnnotations)
          SingleFrameAnnotations = {}
        if cellID != PrevCellID and PrevCellID!=-1:
          IndividualAnnotImg = np.zeros([self.XSize,self.YSize])
          cv2.fillPoly(IndividualAnnotImg,np.int32([PolyLine]),1)
          SingleFrameAnnotations[cellID]=IndividualAnnotImg
          PolyLine = []
        PrevCellID = cellID
        PrevFrame = frame
        PolyLine.append([x,y])
      FirstRow = False
    AnnotationBinarySeparated.append(SingleFrameAnnotations)
    self.Annotation=AnnotationBinarySeparated

  def __PrepareSamples__(self):
    for frame in range(self.tracking_range, len(self.Video)-self.tracking_range):
      try:
        Keys = self.Annotation[frame].keys()
        for key in Keys:
          AnnotList = []
          for diff in range(-self.tracking_range,self.tracking_range+1):
            try:
              AnnotInstance = self.Annotation[frame+diff][key]
              AnnotCentral = self.Annotation[frame][key]
              #These cases are excluded as they are almost impossible, and can cause errors
              if(np.max(AnnotInstance*AnnotCentral)==0):
                raise ValueError("No overlap between the central and the current annotation")
            except:
              pass
            else:
              AnnotList.append(AnnotInstance)
          if len(AnnotList) == self.tracking_range*2+1:
            SampleDict = {}
            SampleDict["Frame"]=frame
            SampleDict["Key"]=key
            SampleDict["AnnotList"]=AnnotList
            self.Samples.append(SampleDict)
      except:
        pass

  def __len__(self):
    if(self.train):
      return len(self.TrainingSamples)
    else:
      return len(self.TestSamples)

  def len(self):
    return self.__len__()

  def __getitem__(self, idx):
    if(self.train):
      Sample = self.TrainingSamples[idx]
    else:
      Sample = self.TestSamples[idx]
    ImageList = []
    AnnotList = []
    for diff in range(-self.tracking_range,self.tracking_range+1):
      ImageList.append(self.Video[Sample["Frame"]+diff])
      AnnotList.append(Sample["AnnotList"][diff+self.tracking_range])
    #Using only the center point (or 5x5 box in this case) for the central image ...
    #Doing this makes is a much harder problem than using the central annonation itself, enabling succesful convergence
    CentralAnnot = Sample["AnnotList"][self.tracking_range]*255 #Calculating the center point for the annotation of the central image
    [CMy, CMx] = CenterMass(CentralAnnot)
    CentralAnnot = np.zeros_like(CentralAnnot)
    CentralAnnot[CMx-2:CMx+2,CMy-2:CMy+2]=255
    ImageList.append(CentralAnnot) #Adding the annotation for the central image as an input image itself (last layer)
    ImageList = cv2.normalize(np.array(ImageList).astype("float32")/255, None, alpha=0, beta=1, norm_type=cv2.NORM_MINMAX)
    AnnotList = np.array(AnnotList).astype("float32")
    return [ImageList, AnnotList]

  def getitem(self, idx):
    return self.__getitem__(idx)

#Transforming the data and saving with gzip

Videos = os.listdir(VideoFolder)
Annots = os.listdir(AnnotFolder)
VideoEndings = ["_REF.tif", "_Ma_Deconv.tif"]
for VideoName in Videos:
  print(VideoFolder+VideoName)
  AnnotName = None
  RawName = None
  for VideoEnding in VideoEndings:
    endpos = VideoName.find(VideoEnding)
    if endpos!=-1:
      RawName = VideoName[:endpos]
      AnnotNamePred = VideoName[:endpos]+".txt"
      if AnnotNamePred in Annots:
        AnnotName = AnnotNamePred
  if not (AnnotName is None):
    print(AnnotFolder+AnnotName)
    TrainSubset =  YeastDataset_SingleVideo(VideoFolder+VideoName, AnnotFolder+AnnotName, tracking_range, train=True, test_ratio=0.1, random_seed=42)
    TestSubset = YeastDataset_SingleVideo(VideoFolder+VideoName, AnnotFolder+AnnotName, tracking_range, train=False, test_ratio=0.1, random_seed=42)
    for idx in range(TrainSubset.len()):
      np.savez_compressed(OutputFolder+"train/"+RawName+"_"+str(idx), TrainSubset.getitem(idx))
    for idx in range(TestSubset.len()):
      np.savez_compressed(OutputFolder+"test/"+RawName+"_"+str(idx), TestSubset.getitem(idx))
