# Supplementary material for: Enhancing yeast cell tracking with a time-symmetric deep learning approach
Source: NPJ Syst Biol Appl. 2025 Mar 13;11:25. doi: 10.1038/s41540-024-00466-x (PMC11906826; doi:10.1038/s41540-024-00466-x)
Supplement: Supplementary file 1 — Supplementary Codes [file 41540_2024_466_MOESM1_ESM.zip › supplementary_material_codes/training_codes/tracker/train_local_tracker.py]

# Imports
import numpy as np
import cv2
import os
import matplotlib.pyplot as plt

from time import time
import random

import torch
import torch.nn as nn
import torch.nn.functional as F
import torch.optim as optim
from torch.utils.data import Dataset
from torch.utils.data import DataLoader
from torchvision import datasets
from torchvision import transforms as T
from torch.autograd import Variable

import segmentation_models_pytorch as smp

from torch.optim.lr_scheduler import CosineAnnealingWarmRestarts
from torch.optim.lr_scheduler import CosineAnnealingLR

import gc

TrackingRange = 7
DataFolder = '.../tracking_range_'+str(TrackingRange)+'/'
TrainFolder = DataFolder+"train/"
TestFolder = DataFolder+"test/"
ModelName = "IFOMYeast_KernelTracker_[DLV3p,RN50]_FBtr"+str(TrackingRange)+"_LargeDatsetAugm_Adv1"
ModelSavePath = ".../"+ModelName+".pth"
LogPath = ".../"+ModelName+"_log.txt"

class YeastTrackingDataset(Dataset):
    def __init__(self, data_dir, position_transforms=None, color_transforms=None):
        self.data_dir = data_dir
        self.datas = os.listdir(data_dir)
        self.position_transforms = position_transforms
        self.color_transforms = color_transforms

    def __len__(self):
        return len(self.datas)

    def __getitem__(self, idx):
        img_path = os.path.join(self.data_dir, self.datas[idx])
        loaded= np.load(img_path, allow_pickle=True)
        image, label = loaded['arr_0']
        image = torch.Tensor(image)
        label = torch.Tensor(label)
        img_dim = np.shape(image)[0]
        if self.position_transforms:
          concat = torch.cat((image, label), dim=0)
          out = self.position_transforms(concat)
          image = out[:img_dim]
          label = out[img_dim:]
        if self.color_transforms:
          for i in range(img_dim):
            layer = image[i][None,:]
            image[i]=torch.squeeze(self.color_transforms(torch.Tensor(layer)),dim=0)
        return torch.Tensor(image), torch.Tensor(label)

    def getitem(self, idx):
      return self.__getitem__(idx)

PositionTransforms = T.RandomApply(torch.nn.ModuleList([
    T.RandomHorizontalFlip(p=0.5),
    T.RandomAffine(degrees=(-40, 40), scale=(0.7, 1.3))
]), p=0.4)
ColorTransforms = T.RandomApply(torch.nn.ModuleList([
    T.ColorJitter(brightness=0.5, contrast=0.5)
]), p=0.4)

#SMP architecture (up to choice, but probably DeepLabV3+)

SMPModel = smp.DeepLabV3Plus(
    encoder_name="resnet50",
    encoder_weights="imagenet",
    in_channels=2*TrackingRange+2,
    classes=2*TrackingRange+1,
)

#Setting up training parameters and environment, loading the training data
device = torch.device("cuda:0" if torch.cuda.is_available() else "cpu")
print(device)

batch_size = 10
loss_disp_period = 10
epochs = 20
sigmoid = nn.Sigmoid()
loss_function = nn.BCELoss()

train_loader = DataLoader(YeastTrackingDataset(TrainFolder,PositionTransforms,ColorTransforms),
                          batch_size=batch_size,
                          shuffle=True)
iters = len(train_loader)

SMPModel.to(device)
optimizer = optim.SGD(SMPModel.parameters(), lr=0.1, weight_decay=1e-5)
scheduler_switch = 15
scheduler1 = CosineAnnealingWarmRestarts(optimizer, T_0=int(iters/3))
scheduler2 = CosineAnnealingLR(optimizer, T_max = (epochs-scheduler_switch)*iters, eta_min = 1e-5)

#Training the model
for epoch in range(epochs):
  running_loss = 0.0
  for i, data in enumerate(train_loader, 0):
    c_iter = epochs*iters+i

    inputs, ground_truth = data[0], data[1]
    inputs=inputs.to(device)
    ground_truth=ground_truth.to(device)

    optimizer.zero_grad()
    output = sigmoid(SMPModel(inputs))
    loss = loss_function(output, ground_truth)
    loss.backward()
    optimizer.step()

    if c_iter<=scheduler_switch*iters:
      scheduler1.step()
    else:
      scheduler2.step

    # print statistics
    running_loss += loss.item()
    if i % loss_disp_period == loss_disp_period-1:
      with open(LogPath, "a+") as LogFile:
        LogFile.write('ep: %2d\titer: %5d\tloss: %.8f\n' %(epoch + 1, i*(batch_size + 1), running_loss / loss_disp_period))
      running_loss = 0.0

  torch.save(SMPModel, ModelSavePath)

print('Finished Training of the SMP model')
